# Supplementary material for: The effect of moderate physical activity on NK cells populations and cytotoxic T lymphocytes in young, healthy women
Source: PLoS One. 2026 May 29;21(5):e0349215. doi: 10.1371/journal.pone.0349215 (PMC13221039; doi:10.1371/journal.pone.0349215)
Supplement: S1 Data — (XLSX) [file pone.0349215.s003.xlsx]

## Sheet: Dataset
ID	Number of steps per day	Minutes spent lightly active per day	Minutes spent fairly active per day	Minutes spent very active per day	Total energy expenditure (kcal/day)	Cytotoxic T lymphocytes, CD3+CD8+ (% of T cells)	NK total cells, CD3-CD56+ (% of total lymphocytes)	NK subset CD56brightCD16- (% of total NK cells)	NK subset CD56brightCD16+ (% of total NK cells)	NK subset CD56dimCD16+ (% of total NK cells)	Unstimulated (natural) cytotoxic activity of NK cells (% of dead target K562 cells in a co-culture with PBMC - % of dead K562 cells cultured alone)	IL-2-activated cytotoxic activity of NK cells (% of dead target K562 cells in a co-culture with PBMC and IL-2 - % of dead K562 cells cultured with IL-2 alone)	ΔCytotoxicity (%) - percentage change in NK cell cytotoxic activity between unstimulated (natural) and IL-2-activated conditions
001	11264.6	247.044	18.3036	25.0675	2226.81	25.1	8.8	5.43893	4.96183	77.8626	12.4	11.4	-8.06452
003	8385.22	272.177	77.0394	24.9563	2595.87	26.6	15.4	6.81576	1.70394	86.688	8.7	29.3	236.782
004	10703.4	270.147	20.1833	19.7289	2236.66	20.1	7.4	6.89655	4.31034	72.4138	13.1	23.7	80.916
006	8456.7	188.43	18.7673	12.9989	1961.27	20.7	17.1	4.88492	9.39408	77.4542	18.8	41	118.085
008	11631.7	337.159	24.057	26.5908	2410.28	27.7	11.4	3.97467	7.42174	81.3225	19	45.2	137.895
009	13874.3	250.599	27.6976	36.3006	2203.83	26.6	10.1	6.37409	1.25392	82.9676	8.5	26.5	211.765
011	9464.52	219.268	21.253	25.0893	2251.54	17.1	7.9	8.32178	2.08044	71.5673	5.6	12.4	121.429
012	15270.7	199.016	32.7527	87.4451	2760.31	21.3	20	4.36681	5.03743	85.3556	45	62.6	39.1111
013	10516.5	223.792	26.8917	4.565	1972.79	12.1	20.6	3.48075	2.90745	81.7772	19	44.3	133.158
014	8157.92	217.324	25.9695	7.98286	2118.39	23.1	6.5	7.31707	7.46951	69.8171	9.9	13.6	37.3737
015	10987.7	290.917	21.0833	16.3833	2377.2	18	9	2.71859	2.49816	83.7619	13.8	30.5	121.014
016	9593.7	261.492	21.5522	7.45104	1928.47	21.6	20.8	8.26416	4.33057	74.4136	35.9	58.4	62.6741
017	9537.61	244.786	17.5238	20.6667	1968.44	31.2	16	6.64229	6.15478	75.259	20.3	35.1	72.9064
018	14350.7	341.987	20.0625	27.6317	2051.93	22.3	26.1	3.10087	2.97221	87.0561	63.6	82.4	29.5597
019	9735.87	282.442	27.6346	21.3654	2160.94	23.7	21.7	1.91174	2.32267	87.4218	51.3	77.9	51.8519
020	12142.5	325.647	47.145	41.8372	2242.36	15.3	16.9	2.76215	3.06905	90.4859	30.7	43.7	42.3453
021	10850.5	255.974	17.528	29.0938	2084.3	20	25.6	2.37189	2.72328	87.9063	29.3	48.4	65.1877
022	13297.9	316.317	22.1389	30.6444	2297.88	25.9	17.9	3.88307	4.18848	83.5515	41.3	64.4	55.9322
023	9696.16	183.1	28.7607	20.0634	1876.85	23.5	6.7	3.743	6.33658	80.784	27.3	51.1	87.1795
024	9787.79	294.688	13.5985	25.9548	2345.68	27.9	9.1	7.00859	5.50483	79.2965	19.2	37.9	97.3958
026	7041.44	223.944	12.0926	10.7222	2138.94	23.1	12.3	4.52297	5.65371	83.6749	13.4	22.5	67.9104
027	12070.3	262.039	24.5654	23.3753	1958.94	18.8	15.9	3.68494	7.50806	81.0686	24.8	42.7	72.1774
029	8648.95	289.941	15.7036	8.43374	2104.08	19.1	5.7	13.3803	7.60563	75.493	5.7	15.5	171.93
031	14930.8	260.41	32.1543	41.0743	2341.23	25.1	8.6	4.45104	5.83581	81.6024	19.9	30.6	53.7688
032	11437.9	233.056	27.4545	23.2591	2132.92	19.3	10.7	2.93686	2.79001	87.2247	12.3	23.8	93.4959
035	8303.23	198.728	17.6167	17.25	1875.27	21.5	23.9	1.39792	1.59298	93.4005	61.8	77.2	24.9191
037	13518.7	244.193	52.9649	50.7229	2360.42	22.1	27.3	4.3146	2.88462	85.3304	38.4	61.1	59.1146
039	10776.1	356.486	28.478	7.15543	2181.5	25.6	23	3.31305	1.69033	89.6552	22.3	54.5	144.395
040	12903.4	208.413	33.2278	72.7611	2625.07	22.8	9.5	2.8777	2.9976	87.7698	20.3	27.9	37.4384
041	11285.7	211.886	18.6709	23.6372	1863.12	30.3	6.4	7.98611	6.59722	67.0139	12.8	22.7	77.3437
042	13472.3	269.584	21.4629	23.2953	2160.7	17.5	15.8	3.83244	4.90196	81.5508	27.2	41.5	52.5735
043	9367.89	259.929	32.369	21.8482	1708.76	21.8	19.8	4.48217	2.68251	74.1935	21.3	51.2	140.376
046	9308.27	198.226	41.8359	28.5862	2072.38	20	11.2	5.99251	2.47191	82.397	9.5	21.4	125.263
047	9209.2	202.228	24.4409	21.8447	2241.13	17.3	25.5	2.83901	1.73681	85.7715	39.1	55.9	42.9668
048	14219.2	332.352	31.8018	30.1931	2727.66	18.7	28.7	2.08778	2.32503	89.1578	12.1	24.2	100
049	12492.8	249.578	48.3974	21.3096	2061.96	16	13.2	1.91732	5.45237	86.399	37.6	56.6	50.5319
051	7858.98	232.354	17.1042	12.6667	2160.23	22	9.9	5.86836	8.32672	71.4512	18.5	34.4	85.9459
053	10392.2	227.631	42.01	21.1574	1928.77	25.1	8.5	12.6379	15.7472	60.682	16.9	35.1	107.692
054	15162.6	352.119	34.9792	37.4872	2620.45	20	10.6	3.65336	6.54206	80.3738	11.4	19.9	74.5614
055	13609.8	286.871	41.0541	68.8763	2877.69	15	15	2.30505	2.94262	86.1697	43.9	56.2	28.0182
056	13117.7	270.365	48.4744	47.052	2446.43	19	13.7	3.09007	5.39119	86.9165	29	60.1	107.241
057	15030.5	258.799	40.621	28.4227	2058.74	22	12.6	4.17149	4.98262	77.0568	36.1	45.1	24.9307
058	12324.9	309.281	16.4129	23.0732	2242	13.5	7.1	6.78161	8.04598	61.954	16.4	21.9	33.5366
059	8579.61	272.02	19.3	25.45	2342.07	23.7	7.5	8	5.66667	79.7778	9.2	18.3	98.913
060	11741.5	250.669	30.1867	25.8524	2266.78	21.5	13.1	1.47225	4.75651	87.2027	23.8	38.7	62.605
061	15125.6	327.216	56.0879	46.5781	2767.3	28	9	4.21736	3.40633	80.9408	16.3	26.5	62.5767
064	11088.6	222.314	36.7023	24.8349	2062.69	24.3	11.8	4.02098	6.03147	84.4406	25	51.5	106
067	7761.57	244.627	6.65741	12.4745	2148.74	18.6	20.9	1.6899	2.19687	90.452	43.6	46.2	5.9633
071	18331.8	325.418	12.7478	67.4298	2449.6	20.6	23.9	1.7	2.9	91.3	13.2	46.6	253.03
072	13446.3	448.532	30.7222	17.8704	2732.65	21.6	20.3	1.5	1.9	92.3	2.7	7.6	181.481
075	11133	238.588	31.7206	27.6471	2208.55	30.6	11.6	1.1	2.1	89.2	13.3	21.5	61.6541
076	7844.79	184.054	27.8477	17.0781	2278.1	19.1	8.5	2.7	0.4	94.1	32.1	46.5	44.8598
077	7490.75	196.596	26.7659	17.3689	2069.98	16.8	28.9	1.1	2.3	93.5	27.7	33.5	20.9386
079	10109.9	244.5	11.4038	22.1154	2595.92	18.1	11.6	1.7	1.9	91.5	1.61	4.6	185.714
081	11978.2	298.264	23.0014	48.4629	2242.23	20.6	23.1	6	3.4	82.4	26.3	49.8	89.3536
082	8724.43	253.033	20.103	10.636	1871.55	24.5	17	3.2	0.9	89.9	5.8	17.8	206.897
084	11853.8	176.565	11.1151	50.1687	1834.39	22.2	17.3	3.3	1.2	91.5	33.2	49.3	48.494
085	5569.5	211.667	9.17972	7.45008	1996.2	23.4	15.3	6.2	3.1	84.3	8.2	25.3	208.537
088	10046.3	277.211	16.5296	18.0948	2365.47	27.5	19.1	2.1	3.3	90.2	10.8	20.9	93.5185
089	14036.4	300.955	22.0105	28.9895	2290.05	35	13.8	4.6	2.9	88.4	3.2	9.6	200
091	11821.1	328.842	37.122	25.3482	2412.12	27	28.4	0.8	1.7	91.8	5.5	14.6	165.455
102	10646.9	256.545	33.4012	41.3011	2256.94	22.4	12.3	10.1	5	64	21.2	30.4	43.3962
107	7906.85	136.946	23.0076	38.7669	1964.05	24.8	15.4	1.1	1.9	93.8	5.2	8.4	61.5385
108	9440.62	216.27	15.9625	35.94	2232.01	30.3	8.9	2.8	0.6	74.8	13.2	22.6	71.2121
112	7399.05	206.823	30	16.0161	1876.12	23	7.2	4	1.2	84.8	9.5	29.1	206.316
114	6621.83	250.811	15.8184	11.8533	2012.96	27.3	19.6	2.3	1.6	87.4	16.6	28.5	71.6867
116	8255.45	225.043	17.181	15.9333	2006.06	25.2	15.9	1	0.9	90.5	33.3	64.1	92.4925
117	9599.42	188.839	4.04567	44.726	2057.75	16.3	30.3	0.7	1.6	90.1	22.1	35.4	60.181
118	9726.96	192.067	43.6377	22.3698	2153.58	22.5	17.5	1.8	0.7	90.5	18.9	30.7	62.4339
119	6754.36	207.822	10.8403	13.294	1974.81	31.3	5.9	4	4.4	78.1	13.2	21.5	62.8788
121	10068.2	182.193	1.94165	28.9056	1751.96	24.8	18.4	3.3	10.1	79.2	16.5	35.5	115.152
122	6238.93	211.589	9.64286	19.119	2044.87	20.6	24.8	1.1	0.5	85.7	27.9	51.9	86.0215
123	7385.32	218.153	19.7758	26.2063	2391.14	30	21.6	0.5	1.1	87.7	19.2	37.8	96.875
127	3763.77	149.134	21.9202	6.8666	1825.33	27	13.1	0.8	0.4	83.2	17.4	29.6	70.1149
129	15970.3	224.965	58.6017	52.6042	2647.1	22.2	12	12.1	3.6	77.6
131	7649.8	131.212	15.8563	31.9443	2243.23	23.4	8.6	4	4.6	85.4
132	7392.26	147.167	19.6553	19.1355	2139.16	26.7	9.85	4.6	4	85.1
134	15419	269.033	65.5915	65.0885	2632.1	26.9	11.8	5.2	5.3	81.9
135	8988.07	204.384	25.7046	21.7938	1990.52	35.1	8.7	6.3	9.7	78
138	10654.7	390.781	55.2593	19.1259	2633.14	24.5	10.8	6.3	3.2	80.5
141	10688.5	294.146	27.7431	24.3611	2657.65	19.28	10.75	3.1	2.6	88.7
143	10214.4	239.224	28.1034	24.2586	2166.81	21	14.8	4.7	3.4	86.9
146	10787.6	207.031	25.6075	23.6446	2450.37	20.23	11.54	4	2.9	82.3
147	11949.3	252.259	52.6081	21.8769	2462.91	24.4	16	4	4.4	81.9
149	14263.1	262.801	30.2048	34.9716	1905.66	29.2	10.9	4.3	6.4	82.7
151	11845.8	261.682	37.1823	15.4308	1952.44	30.37	13.13	2.2	2	91.3
154	10259	210.658	46.131	33.2292	2193.4	17.7	7.5	8.5	7.2	72.4
156	6064.81	192.389	5.7381	3.625	2297.73	25.6	8	4.2	3.8	79.4
158	10208.8	218.292	22.4423	34.7057	2174.78	31.8	13	4.8	3.7	85.3
159	8468.36	219.737	26.8417	22.073	2268.33	23	10.9	6.4	5.7	68.7
160	9043.68	229.675	44.8655	14.0245	2047.7	28.4	10.7	2.9	3.6	90.2
161	10591.3	302.873	12.9808	12.1286	1917.88	22.3	18.7	3.3	1.1	89.3
162	14796.4	333.375	28.8155	43.9527	2965.98	24.13	15.8	5.7	5	83.9
163	9659.97	255.036	12.5539	23.0512	2138.02	29.6	9.2	4	5.2	84.2
164	6678.2	229.22	6.96667	10.88	2071.43	28.8	13	2.4	3.2	86.5
165	12860.6	271.438	30.4429	40.85	2200.64	27.1	5.5	7	7	70.9
166	11820.3	296.116	28.6746	15.8783	2281.93	17.9	13.1	1.7	2.5	89.7
167	10432	253.226	23.3481	24.4915	2041.88	14.8	16	3	3.1	85.8
171	15391	349.532	20.5766	33.5105	2731.65	24.3	11.5	2.2	3	90.9
172	11296.8	255.008	23.9313	13.044	2248.64	19.6	7.3	4	5.2	81.5
173	8549.5	171.137	19.8708	9.6625	2017.91	27.1	11	3.4	5.2	84.1
174	8012.48	271.909	36.2091	14.4682	2461.45	24.6	7.8	14.5	4.9	66.5
175	10293.4	220.239	27.2879	29.8526	2001.4	20.6	18.5	3.6	3.1	86.5
176	8889.63	190.163	20.4623	31.7004	2155.96	27.8	5.6	6.1	5.2	81
177	7501.25	150.366	16.6071	24.5	2018.47	20.2	18.8	4.1	3.7	76.4
178	9382.62	213.319	24.1005	11.841	1868.28	23	14.9	3.85115	4.28386	67.2869
182	11094.4	263.167	45.3125	19.3542	2335.48	18.9	17.2	6	2.7	83.7
183	9078.16	293.613	28.5417	24.7024	2071.27	28.8	15.6	6.6	3.2	83.3
184	6818.63	147.236	13.8107	5.67976	1908.3	27.8	6.2	11.8	5.2	71.3
185	8534.49	190.937	22.0056	22.6	1960.63	18.5	23.6	1.45249	1.45249	80.97
186	6604.46	204.639	11.3281	15.1074	2035.71	33.8	7.8	1.82768	2.61097	85.5527
187	6865.56	250.898	15.2486	6.83426	2059.34	28.5	12	3.8481	3.89873	79.2911
189	9701.49	232.074	15.6405	36.45	1928.92	21.3	29.6	2.83186	1.84576	82.6043
190	12458.8	257.807	46.4091	23.3494	2196.32	17.6	9.2	4.49309	5.64516	72.9263
191	10969.7	231.86	15.2244	33.5734	2165.42	23.6	24.8	2.54482	3.20995	80.509
192	10155.1	260.862	14.6132	24.0185	1915.54	22.1	17.7	4.38125	3.03613	70.8686
193	17018.5	277.245	51.8282	46.1804	2682.95	23.4	7.6	7.72871	3.78549	73.0284
194	8600.21	192.055	23.7796	14.6393	2088.94	27	11.9	3.95201	2.25829	76.7819
195	8461.5	184.445	16.5836	21.2832	1962.93	30.6	9.6	7.48408	7.64331	70.3822
198	7355.2	174.037	19.5556	23.5926	2152.06	19.3	12.6	2.65096	2.43004	88.7334
199	8661.54	257.517	15.1032	8.34312	1554.13	30.6	10.8	2.64026	3.19032	83.2783
200	7781.78	244.9	17.7208	9.00855	2108.76	28.5	11.3	5.02681	2.14477	69.2359
201	12304.8	219.606	42.8428	55.214	2213.62	16.8	9.2	3.55666	2.81224	73.201
202	8126.36	233.61	17.8326	16.5828	2250.88	20	14.7	4.66392	3.49794	84.7051
203	8439.01	186.154	17.2765	16.1717	2245.97	21.3	18.6	2.57529	1.65866	90.048
204	7893.32	234.222	14.9644	6.51322	2002.04	26.8	12.1	0.655738	1.42077	89.9454
207	8514.03	231.6	7.7	3.5	1905.13	18.8	8.1	5.58087	1.70843	78.4738
208	9346.56	268.172	22.0846	17.3371	2532.04	25.1	11	2.95858	3.04311	68.7236
209	7778.52	225.423	18.2308	3.90385	1851.6	24	25.8	4.41591	5.98184	83.3386
212	9968.48	188.3	31.1463	14.5083	1925.34	19.5	25.4	2.55906	3.96982	86.3845
215	11033	127.259	22.1175	41.4765	2198.26	19.9	8.1	3.76884	2.63819	81.1558
216	16852.9	356.652	34.8388	38.2594	2916.22	35.9	8.3	8.24576	3.9612	68.2296
217	14441.4	190.223	69.2422	83.7453	2492.84	25.4	12.2	4.44705	10.708	63.3119
219	10510	281.768	29.8167	31.9452	2680.96	32	10.1	2.43328	2.1978	80.1413
221	12761.8				2483.45	25.8	9.4	2.82776	2.39931	83.5476
223	10415.8	276.242	27.4606	9.45074	2238.83	23.4	6	5.14469	3.05466	74.2765
224	16731.3	348.347	45.3652	33.5489	2388.99	26.7	13.9	1.069	1.40914	84.8882
226	11203.6	272.739	37.569	53.1786	2595	22.4	19.2	1.2112	3.55791	89.6669
227	7996.2	241.691	25.3407	12.4206	2139.25	24.4	10.5	1.36364	2.42424	75.6061
228	9760.97	253.983	23.3825	12.2092	1942.58	26.7	9.5	2.31164	2.56849	81.7637
230	11636.4	290.771	27.2333	20.9369	2478.57	22.6	18.3	1.89681	2.65554	90.5539
